# Supplementary material for: The mitochondrial genome of Heterosentis pseudobagri (Wang & Zhang, 1987) Pichelin & Cribb, 1999 reveals novel aspects of tRNA genes evolution in Acanthocephala
Source: BMC Genomics. 2023 Mar 2;24:95. doi: 10.1186/s12864-023-09177-9 (PMC9979467; doi:10.1186/s12864-023-09177-9)
Supplement: Supplementary file 2 — Additional file 2. Comparative analyses of the mitogenomicacanthocephalan dataset. [file 12864_2023_9177_MOESM2_ESM.xlsx]

## Sheet: A
ID	Organism	Tree_Name	Phylum	Class	Order	Superfamily	Family	Genus	Full length (bp)	A (%) (+)	T (%) (+)	C (%) (+)	G (%) (+)	A+T (%) (+)	G+C (%) (+)	AT skew (+)	GC skew (+)	AT skew (-)	GC skew (-)	GC skew (plus strand coding)
MT113355.1	Centrorhynchus clitorideus	Centrorhynchus_clitorideus_MT113355_1	Acanthocephala	Palaeacanthocephala	Polymorphida	Polymorphida	Centrorhynchidae	Centrorhynchus	15884	22.6	32.9	9.5	35	55.5	44.5	-0.186	0.572	0.186	-0.572	0.57
NC_029767.1	Plagiorhynchus transversus	Plagiorhynchus_transversus_NC_029767_1	Acanthocephala	Palaeacanthocephala	Polymorphida	Polymorphida	Plagiorhynchidae	Plagiorhynchus	15477	24.5	36.6	8.5	30.4	61.1	38.9	-0.197	0.564	0.197	-0.564	0.564
MK471355.1	Sphaerirostris picae	Sphaerirostris_picae_MK471355_1	Acanthocephala	Palaeacanthocephala	Polymorphida	Polymorphida	Centrorhynchidae	Sphaerirostris	15170	22.2	35.9	7.5	34.4	58.1	41.9	-0.235	0.642	0.235	-0.642	0.641
KT592357.1	Centrorhynchus aluconis	Centrorhynchus_aluconis_KT592357_1	Acanthocephala	Palaeacanthocephala	Polymorphida	Polymorphida	Centrorhynchidae	Centrorhynchus	15144	21.4	34.2	9.2	35.2	55.6	44.4	-0.23	0.586	0.23	-0.586	0.586
NC_026516.1	Southwellina hispida	Southwellina_hispida_NC_026516_1	Acanthocephala	Palaeacanthocephala	Polymorphida	Polymorphida	Polymorphidae	Southwellina	14742	24.6	39.3	6.5	29.6	63.9	36.1	-0.23	0.64	0.23	-0.64	0.639
MK922344.1	Centrorhynchus milvus	Centrorhynchus_milvus_MK922344_1	Acanthocephala	Palaeacanthocephala	Polymorphida	Polymorphida	Centrorhynchidae	Centrorhynchus	14314	22.4	32.1	9.6	35.9	54.5	45.5	-0.179	0.577	0.179	-0.577	0.576
NC_019808.1	Macracanthorhynchus hirudinaceus	Macracanthorhynchus_hirudinaceus_NC_019808_1	Acanthocephala	Archiacanthocephala	Oligacanthorhynchida	Oligacanthorhynchida	Oligacanthorhynchidae	Macracanthorhynchus	14282	25.2	40	8.6	26.2	65.2	34.8	-0.227	0.505	0.227	-0.505	0.5
NC_016754.1	Oncicola luehei	Oncicola_luehei_NC_016754_1	Acanthocephala	Archiacanthocephala	Oligacanthorhynchida	Oligacanthorhynchida	Oligacanthorhynchidae	Oncicola	14281	22.5	37.7	10.2	29.6	60.2	39.8	-0.253	0.487	0.253	-0.487	0.492
JQ809451.1	Pomphorhynchus tereticollis	Pomphorhynchus_tereticollis_JQ809451_1	Acanthocephala	Palaeacanthocephala	Echinorhynchida	Echinorhynchida	Pomphorhynchidae	Pomphorhynchus	13965	22.6	34.3	12.5	30.6	56.9	43.1	-0.206	0.421	0.206	-0.421	0.427
NC_029766.1	Polyacanthorhynchus caballeroi	Polyacanthorhynchus_caballeroi_NC_029766_1	Acanthocephala	Polyacanthocephala	Polyacanthorhynchida	N/A	Polyacanthorhynchidae	Polyacanthorhynchus	13956	18.2	38.1	7	36.7	56.3	43.7	-0.354	0.681	0.354	-0.681	0.681
NC_060483.1	Pomphorhynchus bulbocolli	Pomphorhynchus_bulbocolli_NC_060483_1	Acanthocephala	Palaeacanthocephala	Echinorhynchida	Echinorhynchida	Pomphorhynchidae	Pomphorhynchus	13915	22.4	37.5	9.8	30.4	59.9	40.2	-0.252	0.514	0.252	-0.514	0.514
NC_060482.1	Pomphorhynchus tereticollis	Pomphorhynchus_tereticollis_NC_060482_1	Acanthocephala	Palaeacanthocephala	Echinorhynchida	Echinorhynchida	Pomphorhynchidae	Pomphorhynchus	13891	22.6	34.3	12.5	30.7	56.9	43.2	-0.206	0.422	0.206	-0.422	0.427
JQ809446.1	Pomphorhynchus laevis	Pomphorhynchus_laevis_JQ809446_1	Acanthocephala	Palaeacanthocephala	Echinorhynchida	Echinorhynchida	Pomphorhynchidae	Pomphorhynchus	13889	23.8	33.3	13.1	29.7	57.1	42.8	-0.166	0.389	0.166	-0.389	0.39
MK651258.1	Brentisentis yangtzensis	Brentisentis_yangtzensis_MK651258_1	Acanthocephala	Palaeacanthocephala	Echinorhynchida	Echinorhynchida	Illiosentidae	Brentisentis	13864	27.8	40.5	9	22.7	68.3	31.7	-0.186	0.434	0.186	-0.434	0.434
NC_022921.1	Pallisentis celatus	Pallisentis_celatus_NC_022921_1	Acanthocephala	Eoacanthocephala	Gyracanthocephala	N/A	Quadrigyridae	Pallisentis	13855	20.7	40.8	9.7	28.8	61.5	38.5	-0.326	0.497	0.326	-0.497	0.507
NC_060484.1	Pomphorhynchus rocci	Pomphorhynchus_rocci_NC_060484_1	Acanthocephala	Palaeacanthocephala	Echinorhynchida	Echinorhynchida	Pomphorhynchidae	Pomphorhynchus	13845	23	37.7	9.5	29.8	60.7	39.3	-0.243	0.516	0.243	-0.516	0.52
NC_060708.1	Pomphorhynchus laevis	Pomphorhynchus_laevis_NC_060708_1	Acanthocephala	Palaeacanthocephala	Echinorhynchida	Echinorhynchida	Pomphorhynchidae	Pomphorhynchus	13772	22.4	34.2	12.6	30.8	56.6	43.4	-0.208	0.418	0.208	-0.418	0.422
Hetero_pse	Heterosentis pseudobagri	Heterosentis_pseudobagri_Hetero_pse	Acanthocephala	Palaeacanthocephala	Echinorhynchida	Echinorhynchida	Arhythmacanthidae	Heterosentis	13742	21.6	40.9	8.2	29.3	62.5	37.5	-0.308	0.561	0.308	-0.561	0.558
NC_019805.1	Echinorhynchus truttae	Echinorhynchus_truttae_NC_019805_1	Acanthocephala	Palaeacanthocephala	Echinorhynchida	Echinorhynchida	Echinorhynchidae	Echinorhynchus	13659	40.7	22.4	26.5	10.4	63.1	36.9	0.29	-0.436	-0.29	0.436	-0.443
NC_019807.1	Paratenuisentis ambiguus	Paratenuisentis_ambiguus_NC_019807_1	Acanthocephala	Eoacanthocephala	Neoechinorhynchida	Neoechinorhynchida	Tenuisentidae	Paratenuisentis	13574	24.8	42.1	9	24.2	66.9	33.2	-0.26	0.459	0.26	-0.459	0.46
MT476588.1	Sphaerirostris lanceoides	Sphaerirostris_lanceoides_MT476588_1	Acanthocephala	Palaeacanthocephala	Polymorphida	Polymorphida	Centrorhynchidae	Sphaerirostris	13478	21.5	36.5	7.9	34	58	41.9	-0.258	0.624	0.258	-0.624	0.624
KC415004.1	Hebesoma violentum	Hebesoma_violentum_KC415004_1	Acanthocephala	Eoacanthocephala	Neoechinorhynchida	Neoechinorhynchida	Neoechinorhynchidae	Hebesoma	13393	21.1	38.3	12.1	28.5	59.4	40.6	-0.288	0.404	0.288	-0.404	0.406
									14186					59.9182			0.476227
									660.94					3.74877			0.215867

## Sheet: B
Genus	Heterosentis	Macracanthorhynchus	Oncicola	Pallisentis	Hebesoma	Paratenuisentis	Brentisentis	Echinorhynchus	Pomphorhynchus	Pomphorhynchus	Pomphorhynchus	Pomphorhynchus	Pomphorhynchus	Pomphorhynchus	Centrorhynchus	Centrorhynchus	Centrorhynchus	Plagiorhynchus	Southwellina	Sphaerirostris	Sphaerirostris	Polyacanthorhynchus
Subfamily	Arhythmacanthinae	N/A	N/A	N/A	N/A	N/A	N/A	N/A	N/A	N/A	N/A	N/A	N/A	N/A	N/A	N/A	N/A	N/A	N/A	N/A	N/A	N/A
Family	Arhythmacanthidae	Oligacanthorhynchidae	Oligacanthorhynchidae	Quadrigyridae	Neoechinorhynchidae	Tenuisentidae	Illiosentidae	Echinorhynchidae	Pomphorhynchidae	Pomphorhynchidae	Pomphorhynchidae	Pomphorhynchidae	Pomphorhynchidae	Pomphorhynchidae	Centrorhynchidae	Centrorhynchidae	Centrorhynchidae	Plagiorhynchidae	Polymorphidae	Centrorhynchidae	Centrorhynchidae	Polyacanthorhynchidae
Superfamily	Echinorhynchida	Oligacanthorhynchida	Oligacanthorhynchida	N/A	Neoechinorhynchida	Neoechinorhynchida	Echinorhynchida	Echinorhynchida	Echinorhynchida	Echinorhynchida	Echinorhynchida	Echinorhynchida	Echinorhynchida	Echinorhynchida	Polymorphida	Polymorphida	Polymorphida	Polymorphida	Polymorphida	Polymorphida	Polymorphida	N/A
Order	Echinorhynchida	Oligacanthorhynchida	Oligacanthorhynchida	Gyracanthocephala	Neoechinorhynchida	Neoechinorhynchida	Echinorhynchida	Echinorhynchida	Echinorhynchida	Echinorhynchida	Echinorhynchida	Echinorhynchida	Echinorhynchida	Echinorhynchida	Polymorphida	Polymorphida	Polymorphida	Polymorphida	Polymorphida	Polymorphida	Polymorphida	Polyacanthorhynchida
Class	Palaeacanthocephala	Archiacanthocephala	Archiacanthocephala	Eoacanthocephala	Eoacanthocephala	Eoacanthocephala	Palaeacanthocephala	Palaeacanthocephala	Palaeacanthocephala	Palaeacanthocephala	Palaeacanthocephala	Palaeacanthocephala	Palaeacanthocephala	Palaeacanthocephala	Palaeacanthocephala	Palaeacanthocephala	Palaeacanthocephala	Palaeacanthocephala	Palaeacanthocephala	Palaeacanthocephala	Palaeacanthocephala	Polyacanthocephala
Phylum	Acanthocephala	Acanthocephala	Acanthocephala	Acanthocephala	Acanthocephala	Acanthocephala	Acanthocephala	Acanthocephala	Acanthocephala	Acanthocephala	Acanthocephala	Acanthocephala	Acanthocephala	Acanthocephala	Acanthocephala	Acanthocephala	Acanthocephala	Acanthocephala	Acanthocephala	Acanthocephala	Acanthocephala	Acanthocephala
Species	H_p	M_h	O_l	P_ce	H_v	P_a	B_y	E_t	P_b	P_l_JQ809446.1	P_l_NC_060708.1	P_r	P_t_JQ809451.1	P_t_NC_060482.1	C_a	C_c	C_m	P_t_NC_029767.1	S_h	S_l	S_p	P_ca
Length of PCGs (bp)
atp6	561	591	585	538	531	531	558	579	630	564	627	639	564	564	567	570	570	552	537	567	567	693
cox1	1557	1527	1534	1534	1537	1530	1531	1545	1536	1542	1494	1536	1533	1533	1545	1554	1545	1518	1521	1533	1542	1551
cox2	636	675	675	615	600	597	651	648	651	777	654	576	654	654	630	637	636	657	646	630	630	616
cox3	718	768	769	704	715	687	732	717	765	654	720	723	720	720	714	715	712	738	723	712	714	733
cytb	1128	1122	1100	1089	1092	1089	1132	1119	1131	1128	1128	1125	1128	1128	1137	1137	1125	1110	1104	1137	1134	1098
nad1	862	891	912	877	772	870	898	885	894	885	879	849	879	879	874	874	874	895	855	867	871	879
nad2	912	906	903	912	825	792	915	918	909	897	897	909	900	897	895	898	898	927	852	895	895	897
nad3	369	333	336	363	253	321	344	336	346	346	346	456	346	346	346	346	346	343	334	346	346	330
nad4	1293	1272	1260	1252	1207	1272	1255	N/A	1284	1278	1278	1260	1278	1278	1299	1308	1302	1276	1278	1302	1299	1230
nad4L	258	267	249	259	288	261	249	N/A	247	247	265	265	265	265	273	273	273	270	255	273	273	222
nad5	1651	1641	1642	1590	1572	1551	1639	1659	1668	1651	1662	1666	1662	1662	1641	1638	1644	1653	1650	1641	1641	1593
nad6	421	435	434	342	465	423	436	321	442	454	454	442	442	442	427	433	442	436	445	424	424	436
Length of rRNA genes (bp)
rrnL	909	942	950	923	N/A	884	912	921	901	900	909	899	902	902	901	917	914	929	918	903	906	921
rrnS	722	633	553	1459	587	590	574	580	613	904	757	607	758	758	582	576	578	641	582	579	579	611
Putative start codon
atp6	GTG	ATG	GTG	ATG	GTG	ATA	ATG	ATA	TTG	ATG	ATG	ATG	ATG	ATG	GTG	ATG	ATG	ATG	ATG	ATG	ATG	ATG
cox1	GTG	GTG	GTG	GTG	GTG	ATG	GTG	ATA	GTG	GTG	GTG	GTG	GTG	GTG	ATT	ATA	ATG	ATG	ATA	GTG	ATT	ATA
cox2	GTG	GTG	GTG	GTG	TTG	ATT	GTG	GTG	ATA	GTG	GTG	ATG	GTG	GTG	ATG	GTG	ATG	GTG	ATT	GTG	GTG	ATG
cox3	TTG	ATG	GTG	GTG	GTG	ATT	ATG	ATG	ATT	ATA	GTG	GTG	GTG	GTG	GTG	GTG	GTG	AGT	ATT	GTG	GTG	GTG
cytb	GTG	GTG	ATG	ATG	GTG	GTG	ATG	ATG	GTG	GTG	GTG	GTG	GTG	GTG	GTG	GTG	ATG	GTG	ATG	GTG	GTG	GTG
nad1	ATA	GTG	GTG	GTG	GTG	GTG	TTG	ATT	GTG	GTG	GTG	TTG	GTG	GTG	GTT	TTG	ATA	ATG	ATG	GTG	GTG	GTG
nad2	TTG	ATG	ATT	TTG	ATC	ATG	ATG	GTG	GTG	GTG	GTG	ATG	GTG	GTG	GTG	GTG	GTG	ATG	ATA	GTG	GTG	GTG
nad3	TTG	ATT	TTG	ATA	ATG	ATT	ATA	ATT	ATG	GTG	GTG	ATG	GTG	GTG	ATG	ATG	ATG	ATA	ATA	ATG	ATG	GTG
nad4	GTG	ATG	GTA	ATG	TTG	ATT	GTG	N/A	GTG	ATG	ATG	ATG	ATG	ATG	ATG	ATG	ATG	ATT	GTG	ATG	ATG	ATA
nad4L	GTG	GTG	GTG	ATT	ATT	ATT	ATG	N/A	GTG	GTG	GTG	GTG	GTG	GTG	GTG	GTG	GTG	ATG	ATG	GTG	GTG	ATG
nad5	GTG	GTG	GTG	GTG	TTG	ATG	ATG	ATG	GTG	GTG	GTG	GTG	GTG	GTG	GTG	GTG	GTG	GTG	GTG	GTG	ATG	GTG
nad6	GTG	GTG	ATT	ATG	ATT	ATT	GTG	ATG	GTG	GTG	GTG	GTG	GTG	GTG	GTT	ATG	TTG	GTG	ATG	GTG	GTG	GTG
Putative terminal codon
atp6	TAG	TAG	TAG	T	TAA	TAA	TAG	TAA	TAG	TAG	TAG	TAG	TAG	TAG	TAG	TAG	TAA	TAG	TAG	TAA	TAA	TAG
cox1	TAG	---	T	T	T	---	T	TAA	TAA	TAA	TAA	TAA	TAG	TAG	TAG	TAG	TAA	TAG	TAA	TAG	TAG	TAA
cox2	TAA	TAA	TAA	TAG	TAA	TAA	TAG	---	TAG	TAG	TAG	TAG	TAG	TAG	TAG	T	TAG	TAA	T	TAG	TAG	T
cox3	T	---	T	TA	T	---	TAG	TAA	TAA	TAA	TAA	TAA	TAA	TAA	TAA	T	T	TAA	TAG	T	TAA	T
cytb	TAG	---	TA	TAG	TAA	TAG	T	TAG	TAA	TAG	TAG	TAG	TAG	TAG	TAG	TAG	TAG	TAA	TAG	TAG	TAG	TAG
nad1	T	TAA	TAA	T	T	TAG	T	TAA	TAG	TAG	TAG	TAA	TAG	TAG	T	T	T	T	TAG	TAA	T	TAG
nad2	TAA	TAG	TAA	TAA	TAA	TAG	TAG	TAA	TAG	TAA	TAG	TAG	TAG	TAG	T	T	T	TAA	TAG	T	T	TAA
nad3	TAA	TAA	TAA	TAG	T	TAA	TA	---	T	T	T	TAG	T	T	T	T	T	T	T	T	T	TAA
nad4	TAG	---	TAG	T	T	TAA	T	N/A	TAG	TAA	TAG	TAG	TAG	TAG	TAG	TAG	TAA	T	TAA	TAG	TAG	TAG
nad4L	TAG	TAG	TAG	T	TAG	TAG	TAA	N/A	T	T	T	T	T	T	TAA	TAA	TAA	TAA	TAA	TAA	TAA	TAA
nad5	T	TAA	T	TAG	TAA	TAA	T	TAG	TAG	T	TAA	T	TAA	TAA	TAG	TAG	TAG	TAG	TAA	TAA	TAG	TAA
nad6	T	TAA	TA	TAA	TAG	TAA	T	---	T	T	T	T	T	T	T	T	T	T	T	T	T	T
AT skew
atp6	-0.324	-0.288	-0.401	-0.484	-0.374	-0.346	-0.258	-0.369	-0.405	-0.232	-0.311	-0.352	-0.321	-0.321	-0.269	-0.21	-0.23	-0.28	-0.249	-0.247	-0.252	-0.488
cox1	-0.35	-0.253	-0.233	-0.309	-0.295	-0.281	-0.193	-0.316	-0.33	-0.216	-0.263	-0.299	-0.252	-0.244	-0.267	-0.212	-0.23	-0.285	-0.258	-0.269	-0.277	-0.366
cox2	-0.37	-0.219	-0.228	-0.373	-0.331	-0.301	-0.194	-0.243	-0.252	-0.189	-0.224	-0.258	-0.222	-0.216	-0.305	-0.285	-0.293	-0.158	-0.29	-0.359	-0.356	-0.343
cox3	-0.434	-0.219	-0.317	-0.338	-0.404	-0.395	-0.237	-0.332	-0.325	-0.148	-0.268	-0.303	-0.267	-0.273	-0.297	-0.269	-0.254	-0.227	-0.322	-0.269	-0.26	-0.354
cytb	-0.357	-0.36	-0.31	-0.393	-0.333	-0.332	-0.244	-0.336	-0.259	-0.187	-0.256	-0.287	-0.256	-0.254	-0.291	-0.258	-0.208	-0.244	-0.346	-0.288	-0.293	-0.435
nad1	-0.35	-0.31	-0.365	-0.418	-0.326	-0.297	-0.27	-0.378	-0.32	-0.217	-0.246	-0.295	-0.236	-0.241	-0.338	-0.295	-0.28	-0.275	-0.343	-0.331	-0.32	-0.408
nad2	-0.422	-0.258	-0.312	-0.447	-0.28	-0.349	-0.24	-0.42	-0.271	-0.203	-0.214	-0.277	-0.222	-0.226	-0.332	-0.304	-0.279	-0.314	-0.258	-0.329	-0.324	-0.487
nad3	-0.371	-0.291	-0.333	-0.339	-0.399	-0.293	-0.354	-0.36	-0.396	-0.183	-0.369	-0.287	-0.372	-0.362	-0.301	-0.281	-0.157	-0.167	-0.296	-0.23	-0.214	-0.554
nad4	-0.388	-0.311	-0.358	-0.439	-0.412	-0.353	-0.273	N/A	-0.377	-0.346	-0.36	-0.372	-0.364	-0.355	-0.422	-0.438	-0.347	-0.237	-0.327	-0.425	-0.415	-0.42
nad4L	-0.315	-0.365	-0.397	-0.592	-0.457	-0.442	-0.244	N/A	-0.455	-0.392	-0.376	-0.366	-0.396	-0.396	-0.338	-0.355	-0.396	-0.329	-0.304	-0.342	-0.356	-0.618
nad5	-0.354	-0.279	-0.303	-0.4	-0.332	-0.32	-0.213	-0.344	-0.3	-0.203	-0.237	-0.285	-0.238	-0.242	-0.313	-0.323	-0.313	-0.268	-0.304	-0.358	-0.37	-0.441
nad6	-0.456	-0.272	-0.405	-0.364	-0.313	-0.459	-0.311	-0.32	-0.3	-0.183	-0.264	-0.306	-0.253	-0.248	-0.308	-0.211	-0.209	-0.246	-0.253	-0.259	-0.266	-0.643
rRNAs(+)	-0.109	-0.068	-0.094	-0.261	-0.021	-0.044	0.008	N/A	-0.055	0.034	0.012	-0.059	0.006	0.007	-0.031	-0.02	0.018	-0.003	-0.044	-0.016	-0.013	-0.197
rRNAs(-)	N/A	N/A	N/A	N/A	N/A	N/A	N/A	-0.088	N/A	N/A	N/A	N/A	N/A	N/A	N/A	N/A	N/A	N/A	N/A	N/A	N/A	N/A
rrnL	-0.136	-0.105	-0.139	-0.145	N/A	-0.05	0.014	-0.076	-0.1	0.042	-0.011	-0.101	-0.018	-0.016	-0.047	-0.031	0.02	0.002	-0.059	-0.029	-0.018	-0.245
rrnS	-0.076	-0.013	-0.017	-0.338	-0.021	-0.035	-0.002	-0.109	0.01	0.025	0.037	0.003	0.033	0.033	-0.006	-0.003	0.015	-0.01	-0.02	0.003	-0.005	-0.122
tRNAs(+)	-0.17	-0.105	-0.138	-0.231	-0.216	-0.123	-0.092	N/A	-0.106	-0.073	-0.092	-0.104	-0.078	-0.096	-0.165	-0.106	-0.046	-0.093	-0.127	-0.143	-0.158	-0.222
tRNAs(-)	N/A	N/A	N/A	N/A	N/A	N/A	N/A	-0.114	N/A	N/A	N/A	N/A	N/A	N/A	N/A	N/A	N/A	N/A	N/A	N/A	N/A	N/A
GC skew
atp6	0.481	0.495	0.53	0.512	0.346	0.441	0.188	0.358	0.587	0.344	0.392	0.579	0.392	0.391	0.563	0.52	0.556	0.531	0.622	0.673	0.673	0.804
cox1	0.437	0.364	0.351	0.328	0.297	0.355	0.329	0.338	0.417	0.269	0.321	0.402	0.312	0.311	0.425	0.367	0.401	0.469	0.497	0.471	0.474	0.544
cox2	0.587	0.459	0.476	0.463	0.359	0.405	0.406	0.471	0.547	0.414	0.51	0.496	0.505	0.498	0.568	0.577	0.581	0.581	0.613	0.594	0.593	0.662
cox3	0.641	0.474	0.552	0.631	0.449	0.593	0.49	0.454	0.577	0.407	0.47	0.617	0.473	0.475	0.664	0.639	0.635	0.614	0.767	0.757	0.763	0.728
cytb	0.537	0.52	0.433	0.535	0.399	0.436	0.517	0.443	0.454	0.346	0.337	0.518	0.341	0.344	0.602	0.59	0.556	0.524	0.648	0.63	0.644	0.699
nad1	0.606	0.503	0.468	0.569	0.53	0.55	0.465	0.47	0.564	0.434	0.471	0.566	0.451	0.459	0.596	0.676	0.646	0.656	0.698	0.688	0.677	0.758
nad2	0.629	0.481	0.573	0.486	0.349	0.502	0.46	0.409	0.446	0.338	0.392	0.492	0.41	0.415	0.631	0.608	0.584	0.566	0.687	0.738	0.72	0.708
nad3	0.554	0.545	0.515	0.41	0.5	0.491	0.356	0.459	0.542	0.303	0.396	0.47	0.405	0.392	0.497	0.464	0.56	0.537	0.576	0.534	0.545	0.737
nad4	0.68	0.622	0.582	0.592	0.5	0.571	0.608	N/A	0.619	0.514	0.508	0.643	0.51	0.511	0.694	0.756	0.75	0.663	0.781	0.656	0.75	0.811
nad4L	0.839	0.84	0.825	0.72	0.587	0.618	0.766	N/A	0.635	0.656	0.661	0.683	0.667	0.667	0.771	0.736	0.79	0.704	0.876	0.79	0.79	0.786
nad5	0.635	0.586	0.561	0.577	0.453	0.51	0.524	0.544	0.656	0.527	0.514	0.618	0.535	0.535	0.697	0.704	0.73	0.665	0.77	0.781	0.787	0.743
nad6	0.664	0.69	0.573	0.484	0.476	0.573	0.314	0.435	0.582	0.337	0.42	0.655	0.449	0.446	0.565	0.486	0.465	0.591	0.667	0.625	0.615	0.858
rRNAs(+)	0.396	0.457	0.414	0.509	0.363	0.349	0.349	N/A	0.392	0.283	0.34	0.394	0.343	0.338	0.445	0.431	0.415	0.388	0.472	0.462	0.463	0.548
rRNAs(-)	N/A	N/A	N/A	N/A	N/A	N/A	N/A	0.376	N/A	N/A	N/A	N/A	N/A	N/A	N/A	N/A	N/A	N/A	N/A	N/A	N/A	N/A
rrnL	0.379	0.436	0.412	0.429	N/A	0.312	0.307	0.356	0.364	0.316	0.36	0.388	0.364	0.354	0.41	0.42	0.387	0.377	0.458	0.432	0.436	0.519
rrnS	0.418	0.492	0.417	0.556	0.363	0.404	0.41	0.406	0.435	0.249	0.314	0.404	0.317	0.317	0.5	0.45	0.461	0.401	0.495	0.509	0.507	0.59
tRNAs(+)	0.418	0.352	0.396	0.473	0.393	0.384	0.356	N/A	0.387	0.394	0.368	0.37	0.37	0.392	0.503	0.465	0.439	0.449	0.557	0.479	0.522	0.505
tRNAs(-)	N/A	N/A	N/A	N/A	N/A	N/A	N/A	0.355	N/A	N/A	N/A	N/A	N/A	N/A	N/A	N/A	N/A	N/A	N/A	N/A	N/A	N/A
AT content
atp6	62.2	65.2	57.1	62.7	61.4	69.7	69.5	58.6	60.8	57.3	56.5	61.4	57.4	56.9	56.4	56.9	53.3	61.4	63.5	55.7	54.7	55.9
cox1	62.8	62.7	61	60	57.3	65.1	66.9	63.1	60.2	57.2	57.2	61.6	58.5	58.3	58.1	58.5	56.1	62.1	64.7	59.9	60.3	59
cox2	60.4	62.2	59.8	60.6	57.4	62.8	66.3	60.3	58	56.5	53.2	56.6	53	53.1	56.7	56.2	54.3	60.8	62.3	57	57.1	55.8
cox3	61.9	64.3	57.1	58.4	55.8	66.4	67.4	62.2	59.2	55.7	55.4	60.3	55.7	55	54.2	53.6	54.7	57.2	64.5	58.4	58.7	52.8
cytb	62	62.1	58	62.1	61	67.1	68.2	64.1	60.8	56.9	55.1	63.1	55.1	55.2	57.5	55	56.3	61	60.4	60.1	60.4	57
nad1	60	63.4	60.4	63.5	59.1	64.8	68.3	64.6	61.5	55.7	57	61.5	56.9	56.7	53.5	55.5	52.8	59.8	62	57.9	58	55
nad2	63.4	68.1	59.6	60.3	57.9	69.1	68.4	62.8	55.5	53.2	51.6	57.5	52.5	52.7	54.5	55.7	53.5	63.2	65.5	57.3	56.9	56.5
nad3	67.2	66.9	60.7	61.7	68.4	67	65.7	60.4	58.4	55.2	54.1	60.3	54.4	54.3	52.9	51.4	51.5	61	64.7	57.8	58.1	58.5
nad4	60.8	65	58.6	62	60.9	68.1	69.5	N/A	58.2	56.5	55.5	58.6	55.3	55.5	52.2	51.7	50.9	60.4	59.4	52.6	55.1	53.5
nad4L	56.6	62.6	58.7	58.7	56.3	65.9	69.1	N/A	53.5	50.6	53.2	54.8	52.4	52.4	52	55.6	54.6	57.4	62	54.5	54.6	49.6
nad5	62.8	64.1	58.3	61.6	61	69.7	68.2	62.5	59.6	57	55.2	60.1	57	56.8	50.9	52.1	51	60.3	61	54.9	54.7	53.7
nad6	64.6	60	55.8	62.6	55.7	69.1	68.6	61.4	58.8	55.5	57.4	60.6	58.1	58.3	54.8	51.5	50.9	59.7	59.5	54.7	55.9	51.4
rRNAs(+)	65.9	70.3	64.3	61	57.8	67.7	71.1	N/A	62.6	60.9	62.2	63.8	62	62	59.6	59.4	56.2	64	68	62.2	62.4	61
rRNAs(-)	N/A	N/A	N/A	N/A	N/A	N/A	N/A	64.7	N/A	N/A	N/A	N/A	N/A	N/A	N/A	N/A	N/A	N/A	N/A	N/A	N/A	N/A
rrnL	65	69.5	64.5	62.9	N/A	67.4	71.8	65.6	62	61	61.2	63.6	60.9	60.8	59.4	59	55.3	65.7	67.8	61.8	62.1	62.2
rrnS	67.1	71.4	64	59.8	57.8	68.2	69.8	63.5	63.6	60.8	63.4	64.1	63.3	63.3	60.1	60.2	57.6	61.4	68	62.7	62.9	59.2
tRNAs(+)	65.6	69.9	65.4	61.8	60	66.2	68.9	N/A	60.7	58.5	58.1	61.2	57.9	57.7	58	57.7	56.6	64.1	65.9	61.1	60.8	55.6
tRNAs(-)	N/A	N/A	N/A	N/A	N/A	N/A	N/A	65.8	N/A	N/A	N/A	N/A	N/A	N/A	N/A	N/A	N/A	N/A	N/A	N/A	N/A	N/A
GC content
atp6	37.8	34.9	42.9	37.4	38.6	30.3	30.5	41.5	39.2	42.7	43.5	38.6	42.5	43.1	43.5	43.2	46.7	38.6	36.5	44.2	45.3	44.1
cox1	37.2	37.3	38.9	39.9	42.7	34.8	33.1	36.9	39.8	42.7	42.7	38.4	41.6	41.7	41.8	41.5	43.8	38	35.3	40.1	39.6	41
cox2	39.6	37.8	40.1	39.4	42.7	37.2	33.7	39.7	42.1	43.5	46.8	43.4	46.9	47	43.4	43.8	45.8	39.3	37.6	43	42.8	44.2
cox3	38	35.7	42.9	41.6	44.2	33.6	32.6	37.8	40.8	44.3	44.6	39.7	44.3	45	45.8	46.4	45.4	42.9	35.5	41.6	41.3	47.2
cytb	38	37.9	42	37.9	39	32.9	31.8	35.9	39.2	43.1	45	36.9	44.9	44.8	42.4	45	43.7	39	39.6	39.9	39.6	43
nad1	40	36.6	39.6	36.5	40.8	35.3	31.7	35.4	38.5	44.3	43	38.6	43.1	43.3	46.5	44.5	47.3	40.2	38	42.1	41.9	45.1
nad2	36.6	31.9	40.4	39.7	42.1	30.9	31.6	37.3	44.4	46.8	48.4	42.5	47.4	47.2	45.5	44.3	46.6	36.8	34.5	42.7	43.1	43.5
nad3	32.8	33	39.3	38.3	31.6	33	34.3	39.6	41.6	44.8	46	39.7	45.7	45.7	47.1	48.5	48.6	39	35.3	42.2	41.9	41.6
nad4	39.2	35	41.5	37.9	39.1	31.9	30.5	N/A	41.7	43.5	44.6	41.4	44.7	44.5	47.8	48.3	49.1	39.6	40.7	47.3	44.9	46.4
nad4L	43.4	37.5	41.4	41.3	43.7	34.1	30.9	N/A	46.6	49.4	46.8	45.3	47.5	47.5	48	44.4	45.5	42.6	38.1	45.5	45.5	50.4
nad5	37.2	35.9	41.6	38.4	39.1	30.2	31.8	37.6	40.5	43	44.8	39.9	43	43.2	49.1	47.9	49	39.7	39	45.1	45.3	46.4
nad6	35.4	40	44.2	37.4	44.3	30.9	31.4	38.6	41.2	44.5	42.5	39.4	41.8	41.6	45.2	48.5	49.1	40.4	40.4	45.3	44.1	48.6
rRNAs(+)	34.1	29.8	35.6	39	42.3	32.3	28.9	N/A	37.4	38.8	37.8	36.2	38	38	40.3	40.5	43.8	36	32.1	37.9	37.6	39
rRNAs(-)	N/A	N/A	N/A	N/A	N/A	N/A	N/A	35.3	N/A	N/A	N/A	N/A	N/A	N/A	N/A	N/A	N/A	N/A	N/A	N/A	N/A	N/A
rrnL	35.1	30.5	35.5	37.1	N/A	32.6	28.2	34.4	38.1	39	38.8	36.4	39	39.1	40.6	41	44.7	34.3	32.1	38.3	38	37.9
rrnS	32.9	28.6	36	40.2	42.3	31.9	30.2	36.6	36.4	38.6	36.5	35.9	36.6	36.6	39.9	39.7	42.4	38.5	32	37.4	37.2	40.7
tRNAs(+)	34.4	30.2	34.5	38.2	39.9	33.8	31.1	N/A	39.3	41.5	42	38.8	42.2	42.3	41.9	42.3	43.4	35.9	34	38.9	39.1	44.4
tRNAs(-)	N/A	N/A	N/A	N/A	N/A	N/A	N/A	34.2	N/A	N/A	N/A	N/A	N/A	N/A	N/A	N/A	N/A	N/A	N/A	N/A	N/A	N/A
N/A: Not Available; tRNAs: concatenated tRNA genes; rRNAs: concatenated rRNA genes; +: major strand; -: minus strand
M_h: Macracanthorhynchus hirudinaceus NC_019808.1
O_l: Oncicola luehei NC_016754.1
P_ce: Pallisentis celatus NC_022921.1
H_v: Hebesoma violentum KC415004.1
P_a: Paratenuisentis ambiguus NC_019807.1
H_p: Heterosentis pseudobagri Hetero_pse
B_y: Brentisentis yangtzensis MK651258.1
E_t: Echinorhynchus truttae NC_019805.1
P_b: Pomphorhynchus bulbocolli NC_060483.1
P_l_JQ809446.1: Pomphorhynchus laevis JQ809446.1
P_l_NC_060708.1: Pomphorhynchus laevis NC_060708.1
P_r: Pomphorhynchus rocci NC_060484.1
P_t_JQ809451.1: Pomphorhynchus tereticollis JQ809451.1
P_t_NC_060482.1: Pomphorhynchus tereticollis NC_060482.1
C_a: Centrorhynchus aluconis KT592357.1
C_c: Centrorhynchus clitorideus MT113355.1
C_m: Centrorhynchus milvus MK922344.1
P_t_NC_029767.1: Plagiorhynchus transversus NC_029767.1
S_h: Southwellina hispida NC_026516.1
S_l: Sphaerirostris lanceoides MT476588.1
S_p: Sphaerirostris picae MK471355.1
P_ca: Polyacanthorhynchus caballeroi NC_029766.1
